# Supplementary material for: FUSE-PhyloTree: linking functions and sequence conservation modules of a protein family through phylogenomic analysis
Source: Bioinformatics. 2025 Aug 28;41(9):btaf479. doi: 10.1093/bioinformatics/btaf479 (PMC12648394; doi:10.1093/bioinformatics/btaf479)
Supplement: btaf479_Supplementary_Data [file btaf479_supplementary_data.zip]

Archive with 2 entries (2 files):
- Supplementary_Appendix.pdf
- supplementary_files_fibulins.zip
